# Supplementary material for: Relationship between walking speed, respiratory muscle strength, and dynamic balance in community-dwelling older people who required long-term care or support and used a daycare center
Source: PeerJ. 2023 Dec 21;11:e16630. doi: 10.7717/peerj.16630 (PMC10749086; doi:10.7717/peerj.16630)
Supplement: Supplemental Information 1 — The relationships between walking speed, respiratory muscle strength, and MDST, were examined using Pearson’s correlation coefficient and multiple regression analysis. In the Multiple regression analysis using a stepwise method, walking speed (normal and maximal walking speed) was defined as the dependent variable, and PImax, PEmax, MDST, sex, height, and weight were defined as independent variables, considering multicollinearity. [file peerj-11-16630-s001.xlsx]

## Sheet: Raw data
sex(0:woman, 1:man)	Age(years)	Height(cm)	Weight(kg)	BMI(kg/m2)	care level(1-7)	PImax (cmH2O)	PEmax (cmH2O)	Normal walking speed (m/s)	Maximal walking speed (m/s)	MDST [2-step(cm)× Height(cm)]
1	77	162	56.7	21.6049	4	31.4	80.3	1.22249	1.31579	1.2963
0	75	144	56.6	27.2955	2	38.4	41.3	0.605327	0.715308	0.90625
0	79	149	43.4	19.5487	1	9.8	16.2	0.690608	0.770416	0.892617
1	86	167	76.7	27.5019	4	37.6	65.6	0.994036	1.18483	1.02395
1	76	176	70.5	22.7596	3	46.6	76.3	1.19332	1.66113	1
1	82	170	70	24.2215	3	69.7	84.4	0.646831	0.963391	0.85
0	92	144	41	19.7724	4	35.9	35.7	0.992063	1.18765	0.767361
0	93	138	40	21.004	2	18.8	17.7	0.48216	0.618047	1.00362
1	84	164	75.8	28.1826	4	47.2	52.4	0.805153	1.01833	0.823171
1	69	164	60.8	22.6056	3	68.9	97	1.18203	1.52439	1.38415
0	83	142	49.6	24.5983	3	18.3	17.6	0.667557	0.718391	1.10563
1	85	163	65.2	24.5399	1	12.4	31.2	0.789889	0.94697	1.09816
0	85	158	56.6	22.6726	2	32.2	64.2	0.621891	0.67659	0.335443
1	83	155	57.8	24.0583	2	33.6	75.7	0.706215	0.827815	0.729032
1	81	162	55	20.9572	1	61.2	85.5	1.14679	1.54799	1.08025
0	78	150	41	18.2222	4	18.3	15.3	0.582751	0.603136	0.476667
1	80	168	69.3	24.5536	2	55.8	83.3	1.11111	1.39665	1.13393
0	79	143	46	22.495	2	27.3	36.6	0.764526	0.984252	1.16084
1	66	145	60	28.5375	3	63.2	50.9	1.31234	1.51515	0.97931
0	85	153	44.2	18.8816	3	54	53.2	0.909091	1.3587	0.957516
0	85	155	39.5	16.4412	3	33.3	39.5	0.929368	1.04822	0.922581
1	84	155	52	21.6441	3	43	43.6	0.4095	0.542888	0.870968
0	92	142	41.6	20.6308	1	27	26.9	0.725689	1.03306	0.915493
0	87	150	48	21.3333	3	54.8	34	0.909091	1.26263	0.84
0	78	153	60.9	26.0156	1	40.2	37.6	0.637755	0.874126	0.72549
0	81	160	65.6	25.625	1	57	64.8	1.24688	1.42045	1.025
1	84	165	61.5	22.5895	1	28.9	22.5	0.929368	1.35135	1.15152
0	78	141	41.7	20.9748	2	19.9	47.5	1.11359	1.13122	0.716312
1	85	164	60.2	22.3825	1	35.3	86.9	0.980392	1.16279	1
1	90	158	68.8	27.5597	3	12.9	56.7	0.564334	0.623441	0.512658
1	86	149	49.5	22.2963	3	33	46.7	0.409836	0.49505	0.671141
0	82	154	60.2	25.3837	1	46.1	42.9	0.827815	1.16279	1.07143
0	72	155	74.5	31.0094	1	37.9	59.6	0.725689	1.13636	0.754839
0	83	153	55.9	23.8797	1	45.8	57.8	0.910747	1.14943	0.764706
0	86	149	53.4	24.053	3	13.7	36.7	0.545852	0.702247	0.557047
0	81	154	59	24.8777	2	19.9	38.7	0.600962	0.690608	0.714286
1	92	153	67	28.6215	2	13.2	48	0.266809	0.421941	0.235294
1	88	162	48.1	18.328	1	38	74	1.17647	1.74216	1.32716
1	86	172	69.1	23.3572	3	87	90	1.41643	1.74216	1.35465
1	88	156	58.6	24.0796	1	50	69	0.954198	1.34048	1.08974
1	78	161	44	16.9747	4	33.9	38.1	0.938086	1.20482	1.14907
0	75	162	48.5	18.4804	3	47.6	50	1.81818	2	1.15432
0	76	144	60.4	29.1281	3	24.3	59.9	1.34771	1.51057	0.972222
0	84	139	49.5	25.6198	1	26.9	46.6	1.06157	1.25	1.07914
0	84	153	51.5	22.0001	2	34.1	43.3	0.847458	1.00604	0.986928
0	81	150	44.2	19.6444	4	26.5	38.4	0.689655	0.670241	0.9
0	84	135	40.4	22.1674	4	27.8	33.4	0.714286	0.846024	0.666667
0	91	142	46	22.8129	1	26.6	67.3	0.881834	1.18765	1.05634
0	86	147	45.6	21.1023	4	31.6	33.7	0.369549	0.414594	0.802721
means	82.551	154.082	55.1306	23.123	2.36735	36.6694	51.3163	0.864802	1.07466	0.918202
SD	5.73233	9.51226	10.4835	3.26114	1.10091	16.6136	20.9348	0.302334	0.373404	0.244092
